# Supplementary material for: Xanthones Production in Gentiana dinarica Beck Hairy Root Cultures Grown in Simple Bioreactors
Source: Plants (Basel). 2021 Aug 5;10(8):1610. doi: 10.3390/plants10081610 (PMC8401843; doi:10.3390/plants10081610)
Supplement: Supplementary file 1 [file plants-10-01610-s001.zip]

Archive with 1 entries (1 files):
- plants-1222121-supplementary.pdf
